# Supplementary material for: Altered glycosylation profiles of serum IgG in Takayasu arteritis
Source: Eur J Med Res. 2023 Feb 8;28:69. doi: 10.1186/s40001-023-01035-4 (PMC9906894; doi:10.1186/s40001-023-01035-4)
Supplement: Supplementary file 3 — Additional file 3: Table S1. The glycan-binding specificities of the lectins contained on the lectin microarray. [file 40001_2023_1035_MOESM3_ESM.xlsx]

## Sheet: Sheet1
Table S1 The glycan-binding specificities of the lectins contained on the lectin microarray.
Gly	No	Sign	name	Preferred Surgar specificity
Fuc	1	LTL	Lotus tetragonolobus lectin	αFuc
	2	PSA	Pisum sativum agglutinin	αMan,αGlc
	3	LCA	Lens Culinaris Agglutinin	α-D-mannose and α-D-glucose. Fucose linked a(1,6) to core GlcNAc of N-linked glycopeptides to determine lectin activity
	4	UEA I	Ulex europaeus agglutinin I	αFuc
	5	AAL	Aleuria aurantia lectin	Fucα6GlcNAc
	6	LAL	Laburnum anagyroides Lectin (Gold Chain)	Best inhibitor is alpha-Me-L-Fucose among monosaccharides
	7	TL	Tulipa sp. Lectin (Tulip)	N-Acetylgalactosamine, Galactose, Fucose
Sia	8	MAA	Maackia amurensis Lectin	Sialic acid α(2,3) Galactose
	9	SNA,EBL	Sambucus nigra lectin	Neu5Acα6Gal/GalNAc
	10	SSA	Salvia sclarea	NeuAc
	11	MAL II	Maackia amurensis lectin II	Neu5Acα3Galβ4GalNAc
	12	SNA-I	Sambucus nigra (Elderberry Bark)	alpha 2,6 linked sialic acid residues
Man	13	NPL,NPA	Narcissus pseudonarcissus (daffodil) lectin	αMan
	14	ConA	Con A Lectin	αMan,αGlc
	15	GNL	Galanthus nivalis (snowdrop) lectin	αMan
	16	HHL,AL	Hippeastrum hybrid lectin	αMan
	17	CALSEPA	Calystega sepiem Lectin (Hedge Bindweed Rhizomes)	Maltose=Mannose>>Glucose
	18	AMA	Arum maculatum Lectin (Lords and Ladies）	Man
	19	MNA-M	Morniga M Lectin (black elderberry)	Man
	20	VFA	Vicia fava Lectin (Fava Bean)	Man
	21	VVA mannose	Vicia villosa Lectin (Hairy Vetch, Mannose Specific)	Man
	22	ASA	Allium sativum Lectin (Garlic)	Man
GlcNAc	23	GSL II, BSL II	Griffonia (Bandeiraea) simplicifolia lectin II	α or β GlcNAc
	24	LEL, TL	Lycopersicon esculentum lectin	(GlcNAc) 2-4
	25	STL, PL	Solanum tuberosum lectin	(GlcNAc) 2-4
	26	UDA	Urtica dioica Lectin (Stinging Nettle)	GlcNAc
	27	PWM,PWA	Phytolacca americana Lectin (Pokeweed)	GlcNAc (β1,4) GlcNAc oligomers & [Gal-(β1,4) GlcNAc]2
	28	WGA	Triticum vulgare Lectin (Wheat Germ)	(GlcNAc-β-(1,4) GlcNAc)1-4>β GlcNAc>Neu5Ac
	29	DSL	Datura stramonium lectin	(GlcNAc)2-4
GalNAc	30	HPA	Helix pomation Lectin (Snail)	GalNAc
	31	VVL, VVA	Vicia villosa lectin	GalNAc
	32	DBA	Dolichos biflorus agglutinin	αGalNAc
	33	SBA	Glycine max Lectin (Soybean)	α and β N-acetylgalactosamine > α and β galactose
	34	PTL I,WBA I	Psophocarpus tetragonolobus lectin I	GalNAc, Gal
	35	WFA,WFL	Wisteria floribunda lectin	GalNAc
	36	CSA	Cytisus sessilifolius Lectin (Portugal Broom)	GalNAc
	37	Black bean crude	Phaseolus vulgaris sp. Lectin	GalNAc>lactose>melibiose, galactose, sialic acid
	38	GSL-IA4	Pure Griffonia simplicifolia Lectin	α-GalNAc
	39	IRA	lris hybrid Lectin (Dutch Iris)	N-Acetyl-D-Galactosamine
	40	IAA	Iberis amara Lectin	GalNAc
	41	HMA	Homarus americanus Lectin (Lobster)	αGalNAc, αFuc，Neu5Ac
Gal	42	GHA	Glechoma hederacea Lectin (ground ivy)	Gal, methyl alpha-D-galactopyranoside, GalNAc
	43	MNA-G	Morniga G Lectin (black elderberry）	Gal
	44	RCA I,RCA120	Ricinus communis agglutinin I	Gal
	45	GSL I-B4 , BSL I-B4	GSL I - isolectin B4	αGal
	46	EEL	Euonymus europaeus lectin	Galα3Gal
	47	PNA	Arachis hypogaea Lectin (Peanut)	Terminal beta galactose
Galβ3GalNAc	48	BPL	Bauhinia Purpurea Lectin	Galβ3GalNAc
	49	ABA	Agaricus bisporus Lectin (Mushroom)	Gal (β1,3)GalNAc
	50	Jacalin，AIA	Jacalin	Galβ3GalNAc
	51	ACL,ACA	Amaranthus caudatus lectin	Galβ3GalNAc
	52	MPL	Maclura pomifera lectin	Galβ3GalNAc
Galβ4GlcNAc	53	PHA-L	Phaseolus vulgaris Leucoagglutinin	Galβ4GlcNAcβ6(GlcNAcβ2Manα3)Manα3
	54	PHA-E	Phaseolus vulgaris Erythroagglutinin	Galβ4GlcNAcβ2Manα6(GlcNAcβ4) (GlcNAcβ4Manα3) Manβ4
	55	ECL	Erythrina cristagalli Lectin	Gal β(1,4)GlcNAc
	56	MAL I	Maackia amurensis lectin I	Galβ4GlcNAc
Abbreviations: Fuc: Fucose, Sia: Sialic acid, Man: Mannose, GlcNAc: N-acetylglucosamine, GalNAc: N-acetylgalactosamine, Gal: Galactose.
